# Supplementary material for: COVID-19 Vaccination Acceptance and Hesitancy among Healthcare Workers in Germany
Source: Vaccines (Basel). 2021 Jul 12;9(7):777. doi: 10.3390/vaccines9070777 (PMC8310090; doi:10.3390/vaccines9070777)
Supplement: Supplementary file 1 [file vaccines-09-00777-s001.zip]

Archive with 1 entries (1 files):
- vaccines-1228317-supplementary.pdf
